# Supplementary material for: Transcriptomic Signature of PDGF-BB Control of Annulus Fibrosus Reveals Modulation of Inflammatory and Neurogenic Pathways
Source: Cells. 2026 May 30;15(11):1007. doi: 10.3390/cells15111007 (PMC13257205; doi:10.3390/cells15111007)
Supplement: Supplementary file 1 [file cells-15-01007-s001.zip]

Archive with 3 entries (3 files):
- SF1.jpg
- SF2.jpg
- SF3.jpg
